# Supplementary material for: Resequencing and phenotyping of the first highly inbred eggplant multiparent population reveal SmLBD13 as a key gene associated with root morphology
Source: Hortic Res. 2025 Jun 26;12(9):uhaf167. doi: 10.1093/hr/uhaf167 (PMC12344552; doi:10.1093/hr/uhaf167)
Supplement: Web_Material_uhaf167 [file web_material_uhaf167.zip]

Archive with 8 entries (8 files):
- Figure_S1.tiff
- Figure_S2.tiff
- Figure_S3.tiff
- Figure_S4.tiff
- Figure_S6.tiff
- Figure_S7.tiff
- Figures_S5.tiff
- SupplementaryTables.xlsx
